# Supplementary material for: Sociodemographic characteristics, complications requiring hospital admission and causes of in-hospital death in patients with liver cirrhosis admitted at a district hospital in Ghana
Source: PLoS One. 2021 Jun 24;16(6):e0253759. doi: 10.1371/journal.pone.0253759 (PMC8224881; doi:10.1371/journal.pone.0253759)
Supplement: S2 Dataset — (XLSX) [file pone.0253759.s002.xlsx]

## Sheet: Sheet1
AGE	SEX	SYSTOLIC	DIASTOLIC	ASCITES	PEDAL EDEMA	JAUNDICE	FEVER	CHILLS	ABD PAINS	WT. LOSS	HEMATEMESIS	ENCEP	OTHERS	HB	WBC	PLT	TOT. BILI	DIR. BILI	PROT.	ALBUMIN	ALT	AST	ALP	GGT	INR	CP	CPS	MELD NA	NA	K	CR	BUN	CAUSES	DURATION	OUTCOME OF ADM.	REASONS OF ADM.
54	F	90	60	SEVERE	YES	YES	YES	NO	YES	YES	NO	YES, 4	YES	8.3	20.02	152	306.3	214.2	56	25	27.1	140.3	235	1005.6	2.2	14	C	34	97	2.1	136.4	4.1	ALCOHOL	3	DEAD	ENCEPHALOPATHY
44	F	100	60	SEVERE	YES	YES	NO	NO	NO	YES	NO	YES, 3	YES	6.6	25.05	154	529.6	412.2	58	22	36.2	94.4	287.1	190.7	1.8	14	C	36	127	2.8	198.7	9.6	ALCOHOL	3	DEAD	ENCEPHALOPATHY
65	F	90	70	MODERATE	NO	YES	NO	NO	YES	YES	NO	YES, 3	YES	9.6	21.27	257	222.1	162.6	67	30	1	23	821	1102.3	3.2	13	C	41	124	3.5	322	45	ALCOHOL	9	DEAD	ENCEPHALOPATHY
54	F	110	60	SEVERE	YES	NO	NO	NO	NO	YES	NO	NIL	YES	8.3	17.78	95	221.2	162.6	64.2	22	64.6	98	232.5	129	2.1	12	C	30	132	3.8	122	6.8	ALCOHOL	8	DEAD	PNEUMONIA (INFECTIONS)
51	M	100	70	SEVERE	YES	NO	NO	NO	NO	YES	NO	YES, 2	YES	7.9	8.71	187	14.9	9.3	53	18	16.2	37.1	110.8	635	2.6	11	C	23	129	3.7	22.7	13.4	ALCOHOL	4	live	ENCEPHALOPATHY
48	M	110	60	SEVERE	YES	YES	YES	YES	YES	YES	NO	YES, 4	YES	7.5	4.87	55	48.7	30.7	70	48	19.9	54.6	152.6	43	3.4	12	C	27	132	3.6	53.3	3	ALCOHOL	16	DEAD	ENCEPHALOPATHY
44	F	90	70	SEVERE	YES	NO	NO	NO	NO	YES	NO	NIL	YES	7.3	2.32	51	15	7.5	64	30	42.5	51.8	262.5	88	1.6	8	B	14	134	3.8	61.8	2.9	HBV	23	live	ascites
56	F	100	70	MODERATE	YES	YES	YES	YES	YES	YES	NO	NIL	YES	10.3	7.07	132	229	145.1	72	18	161	326	215	254	2.1	11	C	32	141.4	5.7	191.14	10.58	HBV	8	live	UTI (INFECTIONS)
47	F	110	70	SEVERE	NO	YES	YES	NO	YES	YES	NO	NIL	YES	10.3	7.06	92	97.5	70.1	65.8	25	112	87	324.2	53	2.3	12	C	25	132	4	60.9	5	ALCOHOL	14	LIVE	PNEUMONIA (INFECTIONS)
65	F	100	60	MODERATE	YES	YES	YES	NO	NO	YES	NO	NIL	YES	6.5	5.34	10	56.8	40.2	75.2	17	13	124	432	123	1.8	11	C	27	126	3.5	112.3	8.9	ALCOHOL	11	DEAD	PNEUMONIA (INFECTIONS)
35	F	110	50	MODERATE	NO	YES	YES	NO	NO	YES	NO	YES, 2	YES	6.6	9.8	146	167.6	112.9	85.1	26	28	32	135	198	1.7	12	C	27	128	4.2	35.4	2.8	ALCOHOL	15	LIVE	ENCEPHALOPATHY
46	F	80	50	MODERATE	YES	NO	YES	YES	YES	YES	NO	NIL	YES	11.9	1.63	168	14.5	9.9	70.3	24	12	14	187	122	4.2	10	C	25	132	3.9	62.9	2.1	NAFLDX	21	live	sbp (INFECTIONS)
35	M	120	80	MODERATE	NO	NO	NO	NO	NO	NO	NO	NIL	YES	14.6	5.8	258	13	7	86	55	51.3	23.2	115.5	49.7	1.4	6	A	12	139.6	3.9	104.3	4.3	HBV	14	DEAD	HCC
36	F	100	60	SEVERE	YES	YES	YES	YES	NO	YES	NO	YES, 4	YES	8.9	9.47	128	167.6	112.9	85.1	26	28	32	135	49.7	3.2	15	C	39	133.3	4.3	55.2	4	ALCOHOL/HBV	16	DEAD	ENCEPHALOPATHY
43	F	100	60	SEVERE	NO	YES	YES	YES	YES	NO	YES	NIL	YES	8.2	6.07	252	70	22	50.8	18.4	23.2	52.1	161.7	351.4	2.6	13	C	22	144.5	2.08	64.7	2.7	ALCOHOL	6	LIVE	PNEUMONIA (INFECTIONS)
43	M	108	71	MODERATE	NO	NO	NO	NO	YES	YES	NO	NIL	YES	11.9	5.29	174	31.3	19.1	82	34	66	153.5	1137	43.7	1.6	8	B	14	142	4	81.3	4.4	HBV/HCV	7	DEAD	HCC
33	M	110	70	SEVERE	YES	NO	NO	NO	NO	YES	NO	NIL	YES	6.9	10.45	66	21	11.5	88	32	34	88	161.7	68	1.5	8	B	16	134.1		104.7	6.65	HBV	6	live	ascites
45	M	110	60	SEVERE	YES	NO	NO	NO	NO	NO	YES	NIL	YES	2.3	7.54	97	34	24	43	21	17	27	125	23	2	10	C	18	142	4.3	98.1	8.2	HBV	24	LIVE	UGIB
40	M	80	50	MODERATE	NO	YES	NO	NO	NO	YES	NO	NIL	YES	7.4	9.64	418	246.7	156.7	71	19	53	128	1601	95	4.1	12	C	33	140	4.3	95	5.7	ALCOHOL	26	LIVE	PNEUMONIA (INFECTIONS)
56	M	184	110	MODERATE	YES	NO	YES	NO	YES	NO	NO	NIL	YES	8.4	74	157	4.3	2.2	39	21	38	44.1	282.3	87.1	2	9	B	20	134	3.7	124	3.9	UNKNOWN	14	live	UTI (INFECTIONS)
44	M	110	70	SEVERE	NO	NO	NO	NO	YES	NO	NO	NIL	YES	12	4.73	317	28	15.5	61	31	8	18.4	377.7	123	1.8	9	B	29	123	4	179	15	ALCOHOL	5	live	ascites
61	M	100	70	SEVERE	YES	YES	NO	NO	YES	YES	NO	YES, 3	YES	11.2	10.38	208	46	32	66	28	34	124	245	122	1.4	9	B	24	132	4.2	176	12	HCV	12	DEAD	ENCEPHALOPATHY
37	F	110	80	SEVERE	NO	NO	YES	YES	NO	YES	NO	YES, 3	YES	9.5	5.99	88	102	88	69	24	66	98	245	126	2.6	15	C	33	126	4.3	156	15	ALCOHOL	6	DEAD	ENCEPHALOPATHY
58	M	100	73	MODERATE	YES	NO	NO	NO	NO	NO	YES	NIL	YES	8.6	3.37	80	51.3	29.1	77.6	21	26	91	90	117	4.8	14	C	30	132	3.65	70	11	ALCOHOL	12	live	PNEUMONIA (INFECTIONS)
24	M	100	60	SEVERE	YES	YES	NO	NO	NO	NO	YES	NIL	NO	9.5	4.39	16	66.68	52.5	81.3	27	29	27	327	104	1.2	11	C	14	140	4.3	57	2.5	SCHISTO	4	live	ascites
55	F	100	70	SEVERE	YES	NO	NO	NO	NO	YES	NO	NIL	YES	4.7	4.87	280	6.3	5.2	61.1	24.3	6	11.4	432	342	1.9	10	C	15	135		61.3	4	ALCOHOL/HBV	28	LIVE	ENCEPHALOPATHY
58	M	100	70	SEVERE	YES	NO	NO	NO	NO	NO	NO	NIL	NO	12.3	6.56	153	23.9	15.9	9	28	165.1	20	193.4	83	2.3	10	C	19	134	3.97	72	4	HBV	6	LIVE	ASCITES
44	M	90	60	SEVERE	YES	NO	NO	NO	NO	NO	NO	YES, 3	NO	6.7	2.73	90	53	25.7	76.5	24	19	39	98	29	1.6	13	C	28	124	4	132	4.1	ALCOHOL	13	LIVE	ENCEPHALOPATHY
60	M	90	50	SEVERE	YES	YES	YES	YES	NO	NO	NO	YES, 4	YES	7.6	22.53	62	29.1	27.4	58	17	34	46	160	40	3.5	13	C	31	142	4	212.2	9.4	HBV	22	DEAD	ENCEPHALOPATHY
40	M	100	70	MODERATE	YES	YES	YES	NO	NO	YES	NO	YES, 3	YES	12.3	5.68	160	59.9	47.9	65.4	26	72		572	637	1.8	13	C	21	132	3.76	79.6	5.3	ALCOHOL/HBV	19	DEAD	ENCEPHALOPATHY
46	M	140	90	SEVERE	YES	NO	YES	YES	NO	YES	NO	NIL	YES	7.7	4.16	78	6.8	3.4	44.2	14	16	37	194	41	3.1	11	C	27	151	5.1	203.3	7.8	ALCOHOL	14	Live	PNEUMONIA (INFECTIONS)
47	M	120	90	MODERATE	YES	NO	NO	NO	NO	NO	NO	NIL	YES	10.5			51.3	41	54.5	26	45	119	233	636	2.1	11	C	21	134	3	53	7	ALCOHOL	5	LIVE	GASTROENTERITIS
26	M	110	90	SEVERE	YES	YES	YES	YES	YES	YES	NO	NIL	YES	9.2	13.98	331	521	336.4	59	25	56.6	158.2	923.9	90	1.4	11	C	29	126	3.9	86	5.5	ALCOHOL	16	LIVE	HCC
68	M	100	60	SEVERE	NO	YES	YES	NO	NO	NO	NO	NIL	YES	6	9.6	252	218.2	162.3	59	25	218.2	162.3	1328.3	83	1.8	12	C	26	143.3	4.44	121	8.4	UNKNOWN	6	LIVE	ASCITES
45	F	130	70	SEVERE	YES	NO	NO	NO	NO	NO	NO	NIL	YES	10.5	3.29	92	62.9	36.7	78	28	54.5	86.9	517.6	235.3	2.9	12	C	28	128	3.8	84	2.6	HBV	7	LIVE	ASCITES
47	M	110	70	SEVERE	NO	NO	NO	NO	NO	NO	NO	NIL	YES	10.6	7.59	96	445.7	310.6	30	31.8	70	114.9	291.1	438.8	1.8	11	C	28	132.1	3.1	58	1.6	ALCOHOL/HBV	13	LIVE	UGIB
74	M	130	80	MODERATE	NO	YES	NO	NO	NO	YES	NO	YES (3)	YES	6.2	13.44	221	224.7	195.7	42	23	115.9	234.9	1871.6	797.4	4.1	14	C	33	132.5	3.5	57	10.1	ALCOHOL	15	DEAD	ENCEPHALOPATHY
38	M	110	80	MODERATE	NO	YES	NO	NO	NO	NO	NO	YES (3)	NO	13.5	1.29	26	148.1	92	60.1	29	58			47	3.2	13	C	30	134	4	97.2	5.6	HBV	28	LIVE	ENCEPHALOPATHY
56	F	100	60	SEVERE	YES	NO	NO	NO	NO	YES	NO	NIL	YES	8.6	4.89	166	22.2	11.8	72	30	24.4	89.4	99.4	220	2.5	10	C	22	138	4.1	134.9	2.1	ALCOHOL	5	LIVE	ASCITES
53	F	100	60	SEVERE	NO	YES	NO	YES	NO	YES	NO	YES 4	YES	8.7	2.81	67	338.1	220.5	91	24	137.8	231.7	126	64.3	4.1	15	C	35	130.1	3.2	53.1	5.1	HCV	16	DEAD	ENCEPHALOPATHY
50	M	100	60	SEVERE	YES	NO	NO	NO	NO	YES	NO	NIL	YES	12.3	4.6	98	28	16	88	28	38	112	345	231	1.8	9	B	21	130	5	92	14	ALCOHOL	6	DEAD	HCC
66	F	120	80	MODERATE	YES	NO	NO	NO	YES	NO	NO	NIL	YES	11.6	6.7	177	35.9	22.2	74.5	21	60	31	432	127	1.6	9	B	28	128.8	3	229.8	4.8	HCV	7	LIVE	ASCITES
41	M	100	60	SEVERE	YES	NO	NO	NO	NO	YES	NO	NIL	YES	8.2	5.72	40	37.2	26	62	22	43	108	265	98.7	3.4	11	C	27	130	3.34	61.7	2.7	ALCOHOL	16	LIVE	UTI (INFECTIONS)
52	M	110	60	SEVERE	YES	YES	NO	NO	NO	YES	NO	NIL	YES	5.68	8.7	120	124	104	64	24	65	123	264	88	3.9	13	C	36	138.2	4.2	173.7	7	ALCOHOL	15	LIVE	PNEUMONIA (INFECTIONS)
58	M	110	70	SEVERE	YES	YES	NO	NO	NO	YES	NO	NIL	YES	8.6	3.37	80	51.3	29.1	77.6	21	26	91	90	117	1.6	11	C	21	130	4	70.7	1.8	ALCOHOL	17	LIVE	PNEUMONIA (INFECTIONS)
42	M	110	80	SEVERE	YES	YES	YES	YES	YES	YES	NO	NIL	YES	12.4	9.83	240	691.3	520	75.4	34	172.4		811.9	294.9	2	11	C	29	136	4.23	63	3.6	HBV	2	DEAD	HCC
42	M	110	70	SEVERE	YES	YES	NO	NO	NO	YES	NO	NIL	NO	7.5	19.57	277	118.5	95.6	61.5	29	57		321.8	74	1.6	10	C	34	130	3.6	482.7	47.6	HBV	3	DEAD	SEPSIS (INFECTIONS)
34	M	100	60	SEVERE	NO	YES	NO	NO	NO	NO	NO	NIL	NO	8.3	5.67	275	144.5	47.9	78.8	43	119	137	321	25	1.8	10	C	23	142	4	113	8.6	HBV	1	DEAD	HCC
78	M	120	80	MODERATE	YES	YES	NO	NO	NO	YES	NO	NIL	YES	8.4	4.39	43	6.8	3.4	75	32	8		129.9	70	1.9	8	B	23	128	3.1	106.1	11	ALCOHOL	17	LIVE	ASCITES
28	F	100	70	SEVERE	NO	NO	NO	NO	NO	YES	NO	NIL	YES	13.6	13.99	76.3	5.1	3.4	66	24	43	49	132	60	2.1	10	C	19	132	5	90	6	UNKNOWN	5	LIVE	HCC
75	M	120	60	MODERATE	YES	NO	NO	NO	NO	YES	NO	NIL	YES	14.76	8.2	213	9.8	5.7	69	36	35	42	496	98	1.2	6	A	14	142	4.8	151.9	9.1	UNKNOWN	10	LVE	ENCEPHALOPATHY
61	M	120	80	SEVERE	YES	NO	NO	NO	NO	YES	NO	YES(2)	YES	12	7.16	60	38.5	21.5	81	23	48	132.9	448.5	283.3	1.8	12	C	26	128	5	133	18	HCV	12	DEAD	ENCEPHALOPATHY
49	M	90	50	SEVERE	YES	NO	NO	NO	NO	YES	NO	YES(4)	YES	8.2	7.63	19	41	28.5	73	21	24	30.9	129.5	103.4	2.1	13	C	30	129	4.5	199.9	9	ALCOHOL	10	DEAD	ENCEPHALOPATHY
60	F	120	80	SEVERE	YES	YES	NO	NO	YES	YES	NO	NIL	YES				82.1	60.3	78	31	94.5	240.3	1643.8	78	1.3	10	C	16	136	3.7	58.8	4.5	UNKNOWN	12	LIVE	HCC
45	M	120	90	SEVERE	YES	NO	NO	NO	NO	YES	NO	NIL	YES	10.7	6.13	293	31.1	21.9	67	28	46		90	54	3.2	10	C	22	138	3.6	78.9	6.5	ALCOHOL	14	LIVE	PNEUMONIA (INFECTIONS)
48	M	100	60	SEVERE	YES	YES	NO	NO	NO	YES	YES	NIL	YES	9.5	4.39	16	66.68	52.5	81.3	27	29	27	88	104	2.3	12	C	21	140	4.3	57	2.2	ALCOHOL	10	DEAD	PNEUMONIA (INFECTIONS)
53	M	130	70	MODERATE	YES	NO	NO	NO	NO	NO	NO	YES (2)	YES	8.1	5.24	182	2.7	1.7	55	32	49.1	42.5	186	68	2.4	10	C	27	122	4	118	16	ALCOHOL	13	LIVE	ENCEPHALOPATHY
65	M	150	80	SEVERE	YES	YES	NO	NO	NO	YES	NO	NIL	YES	11.1	16.22	209	23	15	88	23	56	65	345	123	2.8	11	C	25	129	5	46	6	ALCOHOL	5	DEAD	SEPSIS (INFECTIONS)
47	M	110	70	SEVERE	YES	YES	NO	NO	NO	YES	NO	NIL	YES	10.6	7.59	96	445.7	310.6	70	30	31.8	114.9	291.1	438.8	1.7	11	C	27	132.1	3.1	58	1.6	ALCOHOL	3	LIVE	ASCITES
53	F	90	50	MODERATE	NO	YES	NO	NO	NO	YES	YES	YES (3)	YES	8.9	4.27	82	338.7	220.5	91	24	137.8	231.7	432	64.3	3.6	14	C	34	128.1	2.9	82.3	6.2	HCV	12	DEAD	ENCEPHALOPATHY
46	M	130	90	MILD	NO	NO	NO	NO	NO	YES	NO	YES (3)	YES	10.2	10.2	172	48.9	32.7	70.7	31.7	49.4	436.6	871	278.6	3.2	11	C	26	132.1	3.9	58.6	8.7	HBV	4	DEAD	ENCEPHALOPATHY
23	F	110	70	MODERATE	NO	NO	NO	NO	NO	YES	YES	NIL	YES	7.1	3.59	95	6	3.5	51	35	41.7	65	206.8	28.9	2.4	9	B	16	143.8	5.1	76.6	4.5	SCHISTO	14	LIVE	AXCITES
45	M	140	80	SEVERE	YES	YES	NO	NO	NO	YES	NO	YES(2)	YES	13.2	5.8	42	142.1	54.3	82.2	19.1	73.6	115.4	141.5	90	2.4	14	C	25	134.8	4.1	86.5	7.1	ALCOHOL/HBV	17	live	encephalopathy
38	F	120	70	MILD	NO	YES	NO	NO	NO	YES	NO	ENCEP(4)	YES	9.6	6.76	82	207.8	120.8	68.2	25.2	24.9	132	311	1208.3	1.5	11	C	20	146.7	3	81.8	4.5	ALCOHOL	12	DEAD	ENCEPHALOPATHY
44	F	100	70	SEVERE	YES	NO	NO	NO	NO	YES	NO	NIL	YES	9.3	9.41	68	56	20.3	53	20	54.2	88.4	242	59	1.6	11	C	19	134	2.8	49.2	3.9	HBV	8	LIVE	ASCITES
51	F	110	80	SEVERE	YES	YES	NO	NO	NO	YES	NO	ENCEP(2)	YES	13.8	22.47	150	301	166.9	52.4	16.2	38.9	99.7	74	228	3.2	14	C	34	126.4	3.3	45.2	2.3	ALCOHOL	18	DEAD	ENCEPHALOPATHY
37	F	90	70	SEVERE	YES	YES	NO	NO	YES	YES	NO	ENCEP(3)	YES	6.3	10.14	55	107.8	59.1	82	17.3	41.9	89.8	144	69.2	4.1	15	C	40	128.7	5.5	179.7	13	ALCOHOL	8	DEAD	ENCEPHALOPATHY
73	F	120	90	SEVERE	YES	NO	NO	NO	NO	YES	NO	NIL	YES	11.5	7.11	310	68	26	94	45	16.3	19.4	123.8	30.1	1.5	9	B	16	138.8	2	39.7	1.8	ALCOHOL	5	LIVE	ASCITES
25	M	100	60	SEVERE	YES	YES	NO	NO	NO	YES	NO	NIL	YES	11.6	9.06	63	105.7	55.1	71	23	35.4	57.3	88.9	164.6	1.6	11	C	22	132	3.8	53.6	2	SCHISTO	6	LIVE	ascites
45	M	110	60	MODERATE	YES	YES	NO	NO	NO	YES	NO	NIL	YES	13	6.66	170	88.1	47.1	87	30	73	272	182.1	350	2.1	10	C	23	134	4.3	72.2	4.3	HBV	5	live	ASCITES
25	M	90	60	SEVERE	YES	NO	NO	NO	NO	YES	NO	NIL	YES	14.8	6.71	362	15.2	6.3	60	28	10	13	241.8	78	2.8	9	B	20	134	4.2	84.8	4.4	ALCOHOL	7	LIVE	sbp (INFECTIONS)
35	M	90	70	MODERATE	NO	YES	YES	YES	YES	YES	YES	ENCEP(4)	YES	8.6	31.34	52	456.9	272.1	69	27	67.6	74.6	373	814	4.8	14	C	47	127.6	6.4	507	33.4	HBV	4	DEAD	ENCEPHALOPATHY
60	M	120	80	MODERATE	NO	YES	NO	NO	NO	YES	NO	ENCEP(3)	YES	7.1	10.48	152	73.4	29.5	80	18	18.5	49.4	321	142.2	3.2	14	C	38	133	5.1	625.3	23.6	ALCOHOL	9	DEAD	ENCEPHALOPATHY
29	M	120	80	MODERATE	NO	YES	NO	NO	YES	NO	NO	ENCEP(2)	YES	15.6	14.53	78	303.5	165.3	89	35	177	35	78	889	2.1	8	B	34	130	5	167	7	ALCOHOL/HBV/HCV	11	DEAD	ENCEPHALOPATHY
63	M	110	70	MODERATE	NO	YES	YES	YES	YES	YES	NO	ENCEP(3)	YES	10.5	4.93	62	127.6	65.9	61.7	28.5	22.4	54	360.8	108.6	1.8	12	C	22	134.4	4.1	69.6	6.4	HBV	5	DEAD	ENCEPHALOPATHY
55	M	90	60	SEVERE	YES	YES	NO	NO	NO	YES	NO	NIL	YES	8.9	7.43	161	151.8	72.6	76	24	22.9	91.7	90	149	1.6	8	B	24	130.3	3.5	80.9	4.3	ALCOHOL	5	LIVE	ASCITES
47	M	110	70	SEVERE	YES	NO	NO	NO	NO	YES	NO	NIL	NO	11	4.61	63	37.5	16	77.3	19.5	18.2	39.2	113.5	86.3	1.8	11	C	21	130.9	3.7	81.4	2	ALCOHOL	19	live	CELLULITIS (INFECTIONS)
42	M	90	70	MODERATE	NO	NO	NO	NO	NO	YES	NO	ENCEP (4)	YES	4.9	2.64	7	21.7	14.9	45	13	20.6	22.4	98	34	6.1	12	C	37	132	4.5	220	23.1	HBV	22	DEAD	ENCEPHALOPATHY
56	F	100	60	SEVERE	NO	NO	NO	NO	NO	YES	NO	NIL	NO	10.5	7.72	163	13.1	11.9	88	31	11	40	164	40.7	2.1	9	B	15	143.9	4.49	73.4	8.1	ALCOHOL	14	LIVE	ASCITES
46	M	110	70	MODERATE	NO	YES	NO	NO	YES	YES	NO	NIL	NO	13.6	10.08	121	39.2	21.5	79	39	65.8	147.4	101.9	389.2	1.3	7	B	27	132.8	7.2	324.6	36.4	HBV	6	LIVE	GASTROENTERITIS
53	M	120	70	SEVERE	YES	NO	NO	NO	NO	YES	NO	NIL	YES	8.7	5.68	120	26			26			143		1.6	9	B	15	135	4	48		ALCOHOL	16	LIVE	ASCITES
47	M	100	70	NO	NO	NO	NO	NO	NO	NO	NO	NIL	YES	12.1	4.46	66	66.5	37.1	81	32	113.3	140.6	259.8	711.3	2	8	B	19	138	4.6	54.6	1.4	ALCOHOL	17	LIVE	WITHDRAWAL
46	M	100	70	MODERATE	YES	YES	NO	NO	NO	YES	NO	NIL	YES	10.2	4.55	52	316.7	116	64	21.2	67.7	123.3	113	71.6	1.6	10	C	23	140	4	46.7	2.6	HBV	2	LIVE	ASCITES
72	F	110	80	MILD	NO	NO	NO	NO	YES	YES	NO	NIL	YES	12.3	9.32	251	10.3	4.5	83	38	44	57	1037.5	605.3	1.5	5	A	11	141	3.9	36	3.6	UNKNOWN	19	LIVE	HCC
51	M	120	60	SEVERE	YES	NO	NO	NO	NO	YES	NO	NIL	YES	10.5	3.63	29	25.2	12.5	95	27	24.1	89.2	477	155.8	1.9	10	C	15	143	4.5	35.6	4.2	ALCOHOL	12	LIVE	ASCITES
69	F	100	60	SEVERE	YES	NO	NO	NO	NO	NO	NO	NIL	YES	9.8	7.56	97	2.3	2	42	18.3	46.9	81.4	220.5	39	1.7	10	C	21	135	4.6	196.3	6.4	HBV	13	LIVE	ASCITES
34	F	90	60	SEVERE	YES	NO	NO	NO	NO	YES	YES	YES, 3	YES	1.8	31.12	144	15.8	9.9	38.1	19.3	27.3	663	1113.8	168.3	3.2	13	C	27	129.3	4.95	118	8.9	ALCOHOL	16	LIVE	ENCEPHALOPATHY
29	M	110	60	MILD	YES	YES	NO	NO	YES	YES	NO	NIL	YES	9.1	11.4	116	100.2	79.5	65	27	66.6	290.4	1631.9	669.6	1.8	10	C	20	144	5	21.4	3.2	HBV	5	LIVE	ASCITES
72	M	120	70	MODERATE	YES	NO	NO	NO	YES	NO	NO	NIL	YES	11.7	5.46	103	22.1	11.8	74	36	49.9	53.4	284.5	248.3	2.1	7	B	18	135.3	4.8	102.4	7.9	ALCOHOL	8	LIVE	ENCEPHALOPATHY
61	M	100	60	MODERATE	NO	NO	NO	NO	YES	YES	NO	NIL	YES	12.5	5.62	204	13.9	5.7	79	38	47.9	34.1	108	94.8	1.4	6	A	21	138.9	4.5	272	9.8	ALCOHOL	7	DEAD	UGIB
42	M	100	70	MODERATE	NO	NO	NO	NO	NO	NO	YES	NIL	NO	7.3	4.04	85	8.8	5.3	61	31	59.2	59.3	296.3	299.5	1.8	8	B	18	134.8	4	124	3.8	ALCOHOL	7	LIVE	MALARIA (INFECTIONS)
34	M	90	60	MODERATE	NO	YES	YES	YES	NO	YES	NO	YES, 4	YES	9.2	8.67	111	143.9	88.3	45.2	26.7	78.1	102.2	143.9	504.1	2.2	13	C	37	128.9	3.3	429.3		ALCOHOL	44	DEAD	ENCEPHALOPATHY
37	M	90	70	MILD	YES	NO	NO	NO	NO	NO	YES	YES 4	YES	9.4	3.17	183	19.6	10.1	41	32	67	60.8	594.9	144.2	2.8	9	B	33	132	4	338	35	ALCOHOL	9	DEAD	ENCEPHALOPATHY
27	F	100	60	SEVERE	YES	NO	NO	NO	NO	NO	NO	NIL	NO	7.9	7.28	204	12.5	5.8	67	30	56.3	81.7	355.3	829.3	1.6	8	B	15	133.6	3.8	93.2	4.2	ALCOHOL	13	LIVE	ASCITES
44	M	120	70	MODERATE	YES	NO	NO	NO	NO	YES	NO	NIL	YES	9.8	8.49	183	4.4	1.9	27	11	67.3	20	237.8	53.4	1.3	7	B	21	125	3.3	83.3	3	ALCOHOL	10	LIVE	ASCITES
62	F	110	70	MODERATE	NO	YES	YES	NO	YES	YES	NO	YES, 4	YES	9.6	5.61	222	113.7	75.2	75.6	38.3	111.5	309.9	1781.4	633.6	3.1	12	C	26	139.2	3.5	40.2	1.2	NAFLDX	21	DEAD	ENCEPHALOPATHY
57	M	110	70	MODERATE	NO	YES	NO	NO	NO	YES	NO	YES, 2	NO	10.6	5.18	116	491.9	239.6	86	24	149.5	103.8	323.1	230.5	2.8	13	C	44	136	3.7	478	14.9	HBV	8	DEAD	ENCEPHALOPATHY
43	F	130	80	MODERATE	YES	YES	NO	NO	NO	NO	NO	YES, 4	YES	12.1	2.83	23	116.1	50.4	87	23	131	135.7	348.7	70.3	3.3	14	C	28	134	4	78.1	2.9	HBV	6	DEAD	ENCEPHALOPATHY
46	M	90	60	SEVERE	YES	YES	NO	NO	NO	YES	YES	YES, 4	YES	7.7	7.81	98	397.4	208.6	77	15	70.2	143.1	307.7	67.5	2.2	14	C	38	128	3.1	251	11.9	ALCOHOL	9	LIVE	ENCEPHALOPATHY
44	M	120	79	SEVERE	YES	YES	NO	NO	YES	YES	NO	YES 3	YES	11.5	13.06	310	563	302.1	72	29	23.5	147.5	1234.4	352.2	6.1	14	C	50	134	5.4	298	27.6	HBV	7	DEAD	ENCEPHALOPATHY
69	f	100	70	MODERATE	YES	NO	NO	NO	NO	YES	YES	YES, 4	NO	10.1	10.15	50	18.5	8.3	64	23	94.1	73.3	182.5	119.9	3.1	12	C	34	132	4	342	23	HBV	8	DEAD	ENCEPHALOPATHY
43	M	90	60	MODERATE	YES	YES	NO	NO	NO	YES	YES	YES, 4	NO	12.1	2.83	23	116.1	50.4	87	23	131	135.7	348.7	70.3	1.9	13	C	23	134	4	78.1	2.9	HBV	11	DEAD	ENCEPHALOPATHY
34	M	110	80	MODERATE	NO	NO	NO	NO	NO	YES	NO	NIL	NO	6.6	7.18	48	20.9	12.1	43	23	92.5	185.1	1397.5	400	1.2	8	B	18	128	3.5	58.8	3	HBV	10	LIVE	ASCITES
45	M	130	70	SEVERE	YES	NO	YES	YES	YES	YES	NO	YES, 2	NO	13.1	6.03	100	21.3	11.6	64	20	131.5	155.3	460.4	53.9	4.2	12	C	27	132	3.6	101	8	HBV	12	LIVE	ENCEPHALOPATHY
39	M	90	60	MODERATE	NO	NO	NO	NO	NO	YES	NO	NIL	YES	9.3	12.18	101	16.7	12.9	55	39	40.4	10	218.4	7	1.9	7	B	21	130	4	99	3	HBV	4	DEAD	HCC
52	F	110	70	NIL	NO	NO	NO	NO	NO	YES	YES	YES, 3	YES	2.61	20.22	48	47.2	29	68	36	37	87.6	238.1	242.8	3.2	10	C	32	125	4.1	120	12.3	UNKNOWN	7	DEAD	ENCEPHALOPATHY
34	M	100	60	NIL	NO	NO	NO	NO	YES	YES	NO	NIL	YES	13.2	8.6	144	26	16	69	32	56	163	345	156	2.1	7	B	18	135	3.8	63	6	HBV	4	LIVE	HCC
44	M	100	70	NIL	NO	NO	NO	NO	YES	YES	YES	NIL	YES	4.6	8.99	199	6.6	2.6	39	34	30.2	11.3	70.7	40	1.3	6	A	9	142	3.7	52	7.8	HBV	6	LIVE	UGIB
64	M	110	60	NIL	NO	NO	NO	NO	NO	NO	YES	NIL	NO	5.9	9.29	5.9	7.1	3.7	54	34	159.9	66.1	117.3	128.4	1.4	6	A	10	140	3.5	87.4	3.8	NAFLDX	11	LIVE	UGIB
22	F	90	60	NIL	NO	NO	NO	NO	NO	NO	YES	NIL	NO	6.9	3.21	78	18.2	10	76	28	42	98	164	83	1.5	6	A	12	136	3.8	68	4.2	SCHISTO	5	LIVE	UGIB
39	M	120	80	SEVERE	YES	NO	NO	NO	NO	YES	NO	NIL	YES	7.3	2.94	46	32.1	18	42.6	16.2	111	164	145	253	1.7	10	C	19	132.7	3.2	99.8	7.5	ALCOHOL	5	LIVE	GASTROENTERITIS
36	M	100	70	NIL	NO	NO	NO	NO	YES	YES	NO	NIL	YES	14.2	4.5	245	10.5	6.8	78	45	51	109.7	357.2	214.9	2.5	6	A	21	132	3.8	64	4.8	HBV	21	DEAD	HCC
22	M	100	60	MODERATE	YES	YES	NO	NO	YES	YES	NO	NIL	YES	14.6	6.8	244	9.1	5.9	82.6	45.7	160.9	191.1	671.9	504.3	2	7	B	14	138	3.8	56	5	HBV	23	DEAD	HCC
39	M	120	80	NIL	NO	NO	NO	NO	NO	NO	YES	NIL	NO	6	1.7	52	17.4	9.2	56	35	50	49.3	163	117.5	3	8	B	19	140	4.6	58	3	HBV	8	LIVE	UGIB
42	M	110	70	SEVERE	YES	YES	NO	NO	NO	NO	NO	NIL	NO	12.1	4.77	173	57	26.7	85	21	49.3	97.6	168	47.2	1.8	12	C	30	122	4.1	156	12	HBV	2	LIVE	ASCITES
28	M	110	80	NIL	NO	NO	NO	NO	YES	YES	NO	NIL	YES	13.6	4.48	132	20.1	7.7	81	39	68.9	149.8	342	144	2.1	6	A	20	138	3.6	62	3.6	HBV	12	DEAD	HCC
46	M	130	70	MODERATE	NO	YES	NO	NO	YES	YES	NO	NIL	YES	13.9	3.9	262	36	20	78	35	45	34	235	124	1.8	9	B	22	132	3.8	122	6.2	HBV	23	DEAD	HCC
51	M	110	70	SEVERE	YES	YES	NO	NO	NO	YES	YES	YES, 2	YES	7	12.95	234	164.78	91.72	71.3	21.3	88	131.4	1751.5	860.1	3.1	14	C	33	124	4	75.6	13.6	UNKNOWN	7	LIVE	ENCEPHALOPATHY
41	M	90	60	MODERATE	NO	NO	NO	NO	NO	YES	YES	NIL	NO	13.8	7.51	102	30.31	15.96	84.1	37.3	47.4	103.7	451.8	492.6	1.5	7	B	13	140	3.4	73	6	HBV	7	LIVE	HCC
25	M	100	60	MODERATE	NO	YES	YES	YES	YES	YES	NO	NIL	YES	11.4	8.22	125	456.73	226.74	71.2	28.9	261.1	397.3	376.1	84.8	4.1	11	C	42	136	3.6	193	9.8	HBV	6	LIVE	ASCITES
39	M	100	70	SEVERE	YES	NO	NO	NO	NO	YES	YES	NIL	YES	9.4	19.64	148	28	18	78	22	86	124	243	89	2.1	10	C	34	125.1	5	533	35.1	HBV	16	DEAD	UGIB
50	M	100	70	SEVERE	YES	NO	YES	NO	NO	YES	NO	YES, 3	YES	8	38.21	98	27.1	18.8	69	19	31.5	101.1	545	162	3.5	10	C	29	124.4	4.1	62.5	2.9	HBV	21	DEAD	ENCEPHALOPATHY
37	F	90	50	SEVERE	NO	NO	NO	NO	YES	YES	NO	YES, 2	YES	14.1	5.22	515	53.2	35.5	49	24	152.6	54.6	311.1	58.4	2.6	14	C	24	132	5	87.6	2.2	HBV	4	DEAD	ENCEPHALOPATHY
77	M	110	70	SEVERE	NO	NO	NO	NO	YES	YES	NO	NIL	NO	10.6	3.24	157	39.1	19.7	92	40	48.4	131.7	986	773.7	2	9	B	24	132.4	4.2	54.1	5	alcohol	8	LIVE	HCC
24	F	110	70	NIL	NO	YES	NO	NO	NO	NO	NO	NIL	YES	10.5	9.6	509	123.1	87.8	56	32	53.4	237.1	882	173.1	2.2	9	B	29	126	4	78	6	UNKNOWN	21	DEAD	HCC
28	M	110	70	NIL	NO	NO	NO	NO	YES	YES	NO	NIL	YES	14.4	6.47	324	12.5	4.5	83.8	39.8	138.2	191.7	266.7	117.1	1.6	5	A	12	138	3.6	54.1	4	HBV	12	LIVE	HCC
49	F	100	70	NIL	NO	NO	NO	NO	YES	YES	NO	NIL	YES	12.5	3.99	166	19.5	11.9	90.1	39.4	39.8	118.9	264	191.2	1.5	5	A	13	139	3.4	105.5	3.1	HBV	13	LIVE	HCC
57	M	120	90	MODERATE	YES	YES	NO	NO	YES	YES	NO	YES, 3	YES	10.8	12.23	334	176.2	121.2	103.3	24.6	71	270.9	466.4	379.4	4.3	14	C	37	126	4	128		HBV	8	DEAD	ENCEPHALOPATHY
22	M	100	60	SEVERE	YES	NO	NO	NO	YES	YES	NO	NIL	YES	10.9	18.07	229	134.09	119.83	81.5	30	104	93	937	54	1.8	11	C	21	138	3.54	78		HBV/ALCOHOL	7	LIVE	HCC
51	M	120	70	SEVERE	NO	NO	NO	NO	YES	YES	NO	NIL	YES	11.6	4.59	114	50.2	27.3	71.7	39.6	41.4	237.9	158.8	249.3	2.2	10	C	19	140.7	4.05	39	2.5	HBV	8	LIVE	ASCITES
56	M	100	70	NIL	NO	YES	NO	NO	YES	YES	NO	NIL	YES	10.7	6.97	208	72.4	55.6	63	20	107.6	312.7	379.1	721.5	2.3	10	C	28	126	4.9	56.2	5.4	HBV	18	DEAD	CELLULITIS (INFECTIONS)
48	M	100	70	SEVERE	YES	NO	NO	NO	YES	YES	NO	NIL	YES	12.6	6.9	142	18.8	8.6	85.5	36	49	52	119	287	1.4	7	B	15	132	4	63	6	HBV	8	LIVE	HCC
51	M	110	70	SEVERE	YES	YES	NO	NO	YES	YES	NO	NIL	YES	14.9	3.99	197	90.1	57.4	79.1	33	111	191	520	324	1.6	10	C	18	140	4	52.1	7.7	HBV	7	LIVE	HCC
67	M	140	90	SEVERE	NO	YES	NO	NO	YES	YES	NO	NIL	NO	8.2	4.08	92	126	106	79	28	65	166	232	96	3.4	12	C	28	138.2	4.3	82.4	7.8	ALCOHOL	4	LIVE	HCC
39	M	110	76	SEVERE	NO	NO	NO	NO	YES	YES	NO	NIL	YES	14.7	4.08	321	18.2	9.3	72	39	84	294	487	437	2.1	8	B	17	137	4.2	112.5	6.4	HBV	9	LIVE	HCC
32	F	110	60	NIL	NO	NO	NO	NO	YES	YES	NO	NIL	YES	13.2	8.98	332	14.7	10	67	32	43	124	226	89	1.9	7	B	14	136	3.8	64	3.2	UNKNOWN	4	DEAD	HCC
31	F	110	80	NIL	NO	NO	NO	NO	YES	YES	NO	YES, 4	YES	11.8	8.31	237	39.3	23.9	86.7	50	133	186	315	234	4.8	9	C	33	138	5	168	10.1	HBV	8	DEAD	ENCEPHALOPATHY
59	M	110	70	NIL	NO	YES	NO	NO	YES	YES	NO	NIL	YES	11.8	8.31	237	39.3	23.9	86.7	34	133	186	315	234	1.3	7	B	13	136	4.2	64	3.4	HBV	9	LIVE	HCC
28	F	120	60	NIL	NO	NO	NO	NO	YES	YES	NO	NIL	YES	8.7	4.87	188	27.7	15.2	83	37.1	13.3	69.5	915.9	319.7	1.8	6	A	25	136	3.6	58	2.8	HBV	6	LIVE	GASTROENTERITIS
34	F	110	60	SEVERE	YES	YES	NO	NO	NO	YES	NO	NIL	YES	11.2	5.93	67	115.4	70.9	69	25	120.8	338.7	288	208	3.8	13	C	32	127	4.5	31.9	4.4	HBV	8	LIVE	ASCITES
39	M	110	70	MODERATE	YES	NO	NO	NO	YES	YES	NO	YES, 3	YES	11.1	9.2	210	39	19	76	25	114	696	690	703	1.7	10	C	20	131	3.6	47	2.4	HBV/HCV	12	DEAD	ENCEPHALOPATHY
40	M	100	60	SEVERE	YES	YES	NO	NO	YES	YES	NO	NIL	YES	9.1	8.5	95	59	10	62	42	173	255	331	558	1.6	9	B	19	134	4	48	3.1	UNKNOWN	5	LIVE	HCC
48	M	120	80	SEVERE	YES	NO	NO	NO	NO	YES	NO	NIL	NO	7.4	6.43	158	28.3	15.8	59.1	19.8	20.9	88.3	280.1	747	3.5	11	C	23	135.7	3.96	63.7	2.5	HCV/ALCOHOL	5	LIVE	ASCITES
55	M	110	70	SEVERE	YES	YES	YES	NO	NO	YES	NO	NIL	YES	12.4	23.4	144	73.7	27.9	66.1	33.3	57.9	10.8	432.6	423.5	4.2	12	C	29	134.3	3.9	72.3	7.7	HBV/ALCOHOL	15	DEAD	UTI (INFECTIONS)
42	M	90	60	NIL	NO	NO	NO	NO	YES	YES	NO	NIL	NO	17.2	8.27	335	55.9	30.9	82.9	35.7	112.8	332	234	220.6	1.6	7	B	16	140	5.1	88		HBV	10	LIVE	HCC
46	F	90	60	SEVERE	NO	NO	NO	NO	YES	YES	NO	NIL	YES	11.3	6.4	166	9.8	3.4	75.2	43.2	59.3	85.3	369.9	165.5	1.9	8	B	15	135	4.2	68.5		HBV	5	LIVE	HCC
62	M	100	80	MODERATE	NO	NO	NO	NO	NO	YES	YES	NIL	YES	8.3	438	6.66	10.5	3.5	63.9	32.7	7.2	17.6	126	40	3.2	9	B	19	138	4.2	53		ALCOHOL	4	LIVE	ASCITES
51	F	120	70	NIL	NO	NO	NO	NO	NO	YES	NO	YES, 3	YES	6.5	7.12	79	21.71	11.03	84	17.2	38	39	107	25	2.6	10	C	27	139	2.19	221	15.8	ALCOHOL	8	DEAD	ENCEPHALOPATHY
42	F	140	70	NIL	YES	YES	YES	YES	NO	YES	NO	YES, 4	NO	11	21.39	91	259.2	181.7	63	27	131.6	292.2	366.3	740.7	1.8	9	B	27	131	2.1	29.3	2.2	ALCOHOL	7	DEAD	ENCEPHALOPATHY
55	F	110	60	SEVERE	YES	YES	NO	NO	YES	YES	NO	NIL	YES	5.6	16.27	144	210.6	112.9	84.9	31.2	22	78	417.3	190.6	1.9	11	C	25	137.4	5.2	103	13.5	ALCOHOL	6	DEAD	SEPSIS (INFECTIONS)
55	F	120	80	SEVERE	YES	YES	NO	NO	NO	YES	NO	YES, 3	YES	8.4	4.76	61	135.3	78.7	81	19	40	118.5	255.6	140.4	6.1	15	C	40	136	3	163	7.5	ALCOHOL	8	DEAD	ENCEPHALOPATHY
75	F	100	60	NIL	NO	YES	NO	NO	YES	YES	NO	NIL	YES	9.7	10.92	362	70.1	48.3	73	35	106.8	90.7	2022.5	1179.5	2.4	9	B	29	118	5.8	50.7	2.9	NAFLDX	19	DEAD	UTI (INFECTIONS)
39	M	120	90	NIL	NO	NO	NO	NO	NO	NO	NO	NIL	NO	16	4.13	220	13.1	7.6	69	50	38	28	71.3	44.4	2.1	6	A	15	138	3.8	68	3.9	HBV	2	LIVE	ASCITES
28	M	90	60	NIL	NO	YES	YES	YES	NO	YES	NO	YES, 4	YES	9.1	30.17	38	224.5	111.7	72.1	16.3	36	160	130.1	387	5.2	10	C	42	128	3.7	224.5	26.3	ALCOHOL	16	DEAD	ENCEPHALOPATHY
20	M	100	70	NIL	NO	YES	YES	YES	NO	YES	NO	NIL	YES	7.9	30.64	705	168.1	97.7	80	30	59	86.9	147.5	169.1	1.6	7	B	28	120.8	5.9	68	15.3	HCV/ALCOHOL	1	DEAD	SEPSIS (INFECTIONS)
64	M	90	50	NIL	NO	YES	YES	NO	NO	NO	NO	NIL	YES	9.8	10.89	41	609.3	327	63.3	26.1	23.7	82.3	181.1	144.7	3.2	10	C	36	126	7	815.8	56.1	ALCOHOL	5	DEAD	PNEUMONIA (INFECTIONS)
77	F	100	70	MODERATE	NO	NO	NO	NO	NO	NO	NO	NIL	YES	9.5	14.32	454	19.5	12.6	54	33	37.3	52.8	234.5	203.6	2.6	9	B	31	124	2.8	142.3	4.7	NAFLDX	5	LIVE	UTI (INFECTIONS)
66	F	120	90	SEVERE	YES	YES	NO	NO	NO	YES	NO	NIL	YES	10.3	12.84	308	289.8	213.8	43	21	89	223	234.6	144.7	2.4	13	C	27	138	4.2	68	3.2	ALCOHOL	14	LIVE	UTI (INFECTIONS)
34	F	90	60	NIL	YES	NO	NO	NO	NO	YES	NO	NIL	YES	6.4	8.3	443	30.8	23.9	59.3	24	8	68	183	126	3.1	9	B	25	136	4.2	128	8.8	ALCOHOL	6	DEAD	PNEUMONIA (INFECTIONS)
47	F	100	70	SEVERE	YES	NO	YES	NO	YES	YES	NO	NIL	YES	8.1	7.8	186	30.8	23.9	68	28	56	98	280	168	1.9	9	B	23	128	3.8	86	6.2	HBV	3	LIVE	GASTROENTERITIS
52	F	110	70	SEVERE	NO	NO	NO	NO	NO	YES	NO	NIL	YES	11.8	5.07	304	18.6	10	72	28	43	86	186	89	1.7	9	B	13	138	4	56	4.2	UNKNOWN	5	DEAD	PNEUMONIA (INFECTIONS)
57	F	120	80	SEVERE	YES	NO	YES	YES	NO	NO	NO	NIL	YES	8.4	74	210	4.3	2.2	39	21	38	44.1	282.3	123	2	10	C	27	128	3.8	202	30	UNKNOWN	11	LIVE	UTI (INFECTIONS)
52	F	100	60	SEVERE	YES	NO	YES	NO	NO	NO	NO	NIL	YES	7.7	16.81	103	289	213.8	43	21	89	223	234.6	144.7	2.1	12	C	36	126	4.2	216	3.6	ALCOHOL	14	DEAD	sbp (INFECTIONS)
56	M	120	80	MODERATE	NO	NO	NO	NO	YES	YES	NO	YES, 2	YES	12.1	8.43	290	27.36	15.03	73.3	35.7	41.9	89.8	361.4	206	2.6	11	C	35	128	6.69	377.3	10	HBV	12	LIVE	ENCEPHALOPATHY
33	M	110	60	NIL	NO	NO	NO	NO	YES	YES	NO	NIL	YES	14.5	7.4	370	19.52	12.3	83	35	86.2	140.1	385.2	443.3	1.7	6	A	14	136	4.4	64	5.6	HBV	5	LIVE	HCC
49	M	120	80	NIL	NO	NO	NO	NO	YES	YES	NO	NIL	YES	8.6	13.39	326	9.74	7.77	122.3	34	79	145.5	727.6	762.2	2	6	A	17	134	4.1	72	5.6	HBV	8	LIVE	HCC
38	F	130	70	NIL	NO	YES	NO	NO	YES	YES	NO	YES, 2	YES	10.4	14.33	223	117.4	63.2	62	26	374.5	231	407.6	1126.5	4.3	12	C	41	124	4.9	278	20	HBV	4	LIVE	HCC
63	M	110	70	MODERATE	NO	YES	NO	NO	NO	YES	NO	YES, 3	YES	10.5	15.61	45	230.43	110.41	60	17	65.3	263.1	783	197.5	3.6	14	C	42	112	3.5	367	36.7	ALCOHOL	10	DEAD	ENCEPHALOPATHY
43	M	120	80	MILD	NO	NO	NO	NO	NO	YES	NO	NIL	YES	6.8	10.85	589	12.8	9.1	52	23	45	96.8	215	104	2.2	11	C	27	120	2.9	118	5.6	ALCOHOL	10	DEAD	TB (INFECTIONS)
53	M	120	80	SEVERE	NO	NO	NO	NO	NO	YES	NO	YES, 4	YES	8.6	16.89	249	6.51	6	43	19	20.9	44.7	164.4	34.8	4.2	13	C	34	122.4	5	184	25	ALCOHOL	31	DEAD	ENCEPHALOPATHY
56	M	140	80	MODERATE	YES	YES	NO	NO	NO	YES	NO	NIL	YES	8.8	6.95	176	491	239.6	86	24	149.5	103.8	323.1	230.5	2.8	14	C	44	136	3.7	478	14.9	ALCOHOL/HBV	14	DEAD	ENCEPHALOPATHY
41	M	150	90	SEVERE	YES	NO	NO	NO	NO	YES	NO	NIL	YES	8	14.56	632	8.9	2.6	76.8	38.4	76.8	28.5	459.8	92.5	1.8	10	C	22	127.2	5.2	78.8	6.8	HBV	16	DEAD	CELLULITIS (INFECTIONS)
53	M	100	60	SEVERE	YES	NO	NO	NO	YES	YES	NO	NIL	YES	10	10.42	112	15.8	6.9	72	40	62.3	74.5	614.6	730.6	2.1	8	B	25	123	3.6	62	6	ALCOHOL	2	LIVE	ASCITES
33	F	90	60	NIL	YES	NO	NO	NO	YES	YES	NO	NIL	YES	7.8	9.74	278	13.1	6.5	85.5	33.5	28.4	122	247.9	31	1.6	6	A	27	124.9	5.07	166	7	UNKNOWN	12	LIVE	HCC
42	F	80	60	SEVERE	NO	YES	NO	NO	NO	YES	NO	YES, 4	NO	9.5	9.34	120	142.1	75	75	19	78.2	212.6	264.3	107.6	3.2	15	C	32	124	2.4	51.4	7.7	ALCOHOL	10	DEAD	ENCEPHALOPATHY
25	F	90	47	MODERATE	NO	YES	NO	NO	NO	YES	YES	YES, 4	NO	2.2	16.53	117	203.5	130.9	55	20	17	41	79.5	58	4.2	14	C	39	132	5	185	12.3	HCV	4	DEAD	ENCEPHALOPATHY
77	M	100	60	SEVERE	NO	NO	NO	NO	NO	YES	NO	NIL	YES	12.7	5.17	258	23.64	18.45	71.3	32.7	11.9	46.1	144.2	56.9	2.2	10	C	26	134	4	200	14.3	ALCOHOL	2	DEAD	ASCITES
48	M	110	60	SEVERE	NO	YES	NO	NO	YES	YES	NO	NIL	YES	8.8	6.8	118	127	111	69	28	43	116	432	212	1.9	11	C	28	135	3.8	160	8.8	HBV	6	LIVE	ASCITES
40	F	100	70	SEVERE	YES	YES	NO	NO	YES	YES	NO	NIL	YES	14.2	8.37	72	223.4	107.4	72	27	179.1	506	593.6	107.7	2.4	13	C	35	128	4.2	178	12.9	HBV	8	LIVE	ASCITES
45	M	110	80	NIL	NO	NO	NO	NO	YES	YES	NO	NIL	YES	12.7	13.79	382	34.4	21.1	74	33	113.7	183.7	1041.7	494.8	1.8	8	B	16	137	3.7	84	4.7	HBV	7	LIVE	HCC
58	M	90	70	NIL	NO	YES	YES	YES	NO	YES	NO	NIL	YES	10.7	9.07	94	108	94	87	28	78	184	989	781	2	9	B	29	128	4	119	7.7	HBV/ALCOHOL	8	LIVE	PNEUMONIA (INFECTIONS)
68	M	130	80	MODERATE	NO	YES	NO	NO	YES	YES	NO	YES, 3	YES	8.8	379	8.87	74.13	64	70.7	31.2	92.4	173.1	723	807.8	3.2	13	C	36	100	4	218	8.44	HBV	17	DEAD	ENCEPHALOPATHY
43	M	140	80	MODERATE	NO	YES	NO	NO	YES	YES	NO	NIL	YES	14.2	9.1	433	182	74	73	41	79	278	312	387	3.1	10	C	33	124	4.81	57	7	HBV	7	LIVE	HCC
43	M	110	70	NIL	NO	NO	NO	NO	NO	NO	NO	NIL	YES	14.4	3.71	100	17.3	10.7	8	37	32	57	141	183	1.7	6	A	17	134	3.8	107	4	HBV	3	LIVE	INVESTIGATIONS
40	M	110	70	MILD	NO	YES	NO	NO	YES	YES	NO	NIL	YES	12.04	12.04	178	834.02	439.78	88	32	133.7	389.3	374.7	297.7	2.1	10	C	31	138	4.8	103	8.2	HBV	4	LIVE	HCC
50	M	100	60	MODERATE	YES	NO	NO	NO	YES	YES	NO	NIL	YES	11.7	122	4.87	23.37	11.2	72	27	32.9	89.1	409.1	177.4	2.7	9	B	22	132	4.1	78	4.9	HBV	8	LIVE	ASCITES
